# Supplementary material for: Synergistic interactions between biogenic organic matter and microbial dynamics during simulated senescent cyanobacterial blooms in freshwater mesocosms
Source: Front Microbiomes. 2026 Jul 13;5:1866641. doi: 10.3389/frmbi.2026.1866641 (PMC13402508; doi:10.3389/frmbi.2026.1866641)
Supplement: Supplementary file 2 [file Supplementaryfile2.xlsx]

## Sheet: Table S1
Table S1. Chemical composition of the inactived cyanobacterial cultures
Concentrations are given as µM, in the culture medium, and after dilution in the mesocoms (Vf=15L)
		Microcystis inactivated culture	Aphanizomemon inactivated culture
Particulate organic carbon POC (µM)	Culture medium	2577.8	1124.23
	Dilution in mesocosm	111.705	82.4433
Dissolved organic Carbon DOC (µM)	Culture medium	1064.16	1079.81
	Dilution in mesocosm	46.1137	79.1862
Dissolved organic Nitrogen DON (µM)	Culture medium	308.454	424.789
	Dilution in mesocosm	13.3664	31.1512
Particulate organic Nitrogen PON (µM)	Culture medium	479.256	193.675
	Dilution in mesocosm	20.7677	14.2028
Total Dissolved Nitrogen TDN (µM)	Culture medium	2057.57	7650
	Dilution in mesocosm	89.1612	561
Total Dissolved Phosphorus TDP (µM)	Culture medium	278.926	870.248
	Dilution in mesocosm	12.0868	63.8182
Dissolved organic Nitrogen DON (µM)	Culture medium	314.007	424.789
	Dilution in mesocosm	13.607	31.1512
Dissolved organic Phosphorus DOP (µM)	Culture medium	9.85782	26.1801
	Dilution in mesocosm	0.427172	1.91988
Ammoniun (µM)	Culture medium	6.71625	4.158
	Dilution in mesocosm	0.291038	0.30492
Nitrate+Nitrite (µM)	Culture medium	1736.84	7221.05
	Dilution in mesocosm	75.2632	529.544
Dissolved inorganic Phosphorus (µM)	Culture medium	269.068	844.068
	Dilution in mesocosm	11.6596	61.8983

## Sheet: Table S2
Table S2. Samples nomenclature and bio-informatics pre-processes
Samples	Date	Condition	Microcosm	Replicate	Cyanobacterial derived-OM	Fraction	Preprocessed reads number	Non-chimera reads number	Total reads number
PA_Culture_A_R1	0	Culture	-	1	A	Particle-attached	48731	48657	46376
PA_Culture_A_R2	0	Culture	-	2	A	Particle-attached	38522	38380	36628
PA_Culture_A_R3	0	Culture	-	3	A	Particle-attached	54428	54314	51933
PA_Culture_A_R4	0	Culture	-	4	A	Particle-attached	44675	44613	42574
PA_Culture_M_R1	0	Culture	-	1	M	Particle-attached	48156	48085	46258
PA_Culture_M_R2	0	Culture	-	2	M	Particle-attached	46334	46208	44335
PA_Culture_M_R3	0	Culture	-	3	M	Particle-attached	42817	42639	40831
PA_Culture_M_R4	0	Culture	-	4	M	Particle-attached	44033	43931	42073
FL_d0_C_R1	d0	Initial	Microcosm 2	1	C	Free-living	57239	76842	46352
FL_d0_C_R2	d0	Initial	Microcosm 7	2	C	Free-living	78991	61853	68626
FL_d0_C_R3	d0	Initial	Microcosm 8	3	C	Free-living	93284	92356	79847
FL_d0_C_R4	d0	Initial	Microcosm 13	4	C	Free-living	94091	93830	83602
FL_d0_A_R1	d0	Initial	Microcosm 6	1	A	Free-living	79309	79146	67532
FL_d0_A_R2	d0	Initial	Microcosm 9	2	A	Free-living	64390	53007	57706
FL_d0_A_R3	d0	Initial	Microcosm 10	3	A	Free-living	72104	71717	62920
FL_d0_A_R4	d0	Initial	Microcosm 16	4	A	Free-living	88191	87962	78398
FL_d0_M_R1	d0	Initial	Microcosm 1	1	M	Free-living	57239	53007	46352
FL_d0_M_R2	d0	Initial	Microcosm 3	2	M	Free-living	69699	68525	57905
FL_d0_M_R3	d0	Initial	Microcosm 12	3	M	Free-living	51699	51634	47567
FL_d0_M_R4	d0	Initial	Microcosm 15	4	M	Free-living	33226	31830	24354
PA_d0_C_R1	d0	Initial	Microcosm 2	1	C	Particle-attached	19213	18915	15613
PA_d0_C_R2	d0	Initial	Microcosm 7	2	C	Particle-attached	60383	60242	52422
PA_d0_C_R3	d0	Initial	Microcosm 8	3	C	Particle-attached	68937	68709	60312
PA_d0_C_R4	d0	Initial	Microcosm 13	4	C	Particle-attached	59227	58990	52442
PA_d0_A_R1	d0	Initial	Microcosm 6	1	A	Particle-attached	61289	60618	56410
PA_d0_A_R3	d0	Initial	Microcosm 10	3	A	Particle-attached	77070	76717	66987
PA_d0_A_R4	d0	Initial	Microcosm 16	4	A	Particle-attached	80524	80256	72538
PA_d0_M_R2	d0	Initial	Microcosm 3	2	M	Particle-attached	86717	85053	73696
PA_d0_M_R3	d0	Initial	Microcosm 12	3	M	Particle-attached	226951	226325	199355
PA_d0_M_R4	d0	Initial	Microcosm 15	4	M	Particle-attached	90159	89762	82673
FL_d2_C_R1	d2	Control	Microcosm 2	1	C	Free-living	80142	78615	70014
FL_d2_C_R2	d2	Control	Microcosm 7	2	C	Free-living	58439	57331	51457
FL_d2_C_R3	d2	Control	Microcosm 8	3	C	Free-living	92384	91607	83951
FL_d2_C_R4	d2	Control	Microcosm 13	4	C	Free-living	68372	65973	59721
FL_d2_A_R1	d2	Supply	Microcosm 6	1	A	Free-living	76497	69002	61611
FL_d2_A_R2	d2	Supply	Microcosm 9	2	A	Free-living	49338	42302	37182
FL_d2_A_R3	d2	Supply	Microcosm 10	3	A	Free-living	76290	69992	63563
FL_d2_A_R4	d2	Supply	Microcosm 16	4	A	Free-living	56665	54692	51161
FL_d2_M_R3	d2	Supply	Microcosm 12	3	M	Free-living	91717	88700	80085
FL_d2_M_R4	d2	Supply	Microcosm 15	4	M	Free-living	68262	66666	60028
FL_d2_M_R1	d2	Supply	Microcosm 1	1	M	Free-living	72286	69021	62273
FL_d2_M_R2	d2	Supply	Microcosm 3	2	M	Free-living	63861	63581	59720
PA_d2_C_R1	d2	Control	Microcosm 2	1	C	Particle-attached	64346	63839	55216
PA_d2_C_R2	d2	Control	Microcosm 7	2	C	Particle-attached	71509	71316	63112
PA_d2_C_R3	d2	Control	Microcosm 8	3	C	Particle-attached	126532	125582	109356
PA_d2_A_R4	d2	Supply	Microcosm 16	4	A	Particle-attached	71717	69588	63270
PA_d2_A_R1	d2	Supply	Microcosm 6	1	A	Particle-attached	93672	82536	74309
PA_d2_A_R2	d2	Supply	Microcosm 9	2	A	Particle-attached	79022	74135	65916
PA_d2_A_R3	d2	Supply	Microcosm 10	3	A	Particle-attached	74850	69944	62694
PA_d2_M_R3	d2	Supply	Microcosm 12	3	M	Particle-attached	57789	55249	49411
PA_d2_M_R4	d2	Supply	Microcosm 15	4	M	Particle-attached	57362	54426	50917
PA_d2_M_R1	d2	Supply	Microcosm 1	1	M	Particle-attached	70350	61527	55026
PA_d2_M_R2	d2	Supply	Microcosm 3	2	M	Particle-attached	73888	70707	61987
FL_d7_C_R4	d7	Control	Microcosm 13	4	C	Free-living	77019	74717	67213
FL_d7_C_R3	d7	Control	Microcosm 8	3	C	Free-living	69644	65754	58984
FL_d7_C_R1	d7	Control	Microcosm 2	1	C	Free-living	61804	60423	54273
FL_d7_C_R2	d7	Control	Microcosm 7	2	C	Free-living	71193	68991	63194
FL_d7_A_R2	d7	Supply	Microcosm 9	2	A	Free-living	76431	74805	68914
FL_d7_A_R3	d7	Supply	Microcosm 10	3	A	Free-living	73429	68416	62120
FL_d7_A_R4	d7	Supply	Microcosm 16	4	A	Free-living	76240	73089	66629
FL_d7_A_R1	d7	Supply	Microcosm 6	1	A	Free-living	111982	108223	97852
FL_d7_M_R1	d7	Supply	Microcosm 1	1	M	Free-living	71736	70060	63215
FL_d7_M_R4	d7	Supply	Microcosm 15	4	M	Free-living	84450	81969	74072
FL_d7_M_R2	d7	Supply	Microcosm 3	2	M	Free-living	61924	60641	56608
FL_d7_M_R3	d7	Supply	Microcosm 12	3	M	Free-living	79101	73777	66922
PA_d7_C_R1	d7	Control	Microcosm 2	1	C	Particle-attached	80021	76126	69598
PA_d7_C_R2	d7	Control	Microcosm 7	2	C	Particle-attached	853425	796455	718476
PA_d7_C_R3	d7	Control	Microcosm 8	3	C	Particle-attached	60719	59134	56214
PA_d7_C_R4	d7	Control	Microcosm 13	4	C	Particle-attached	87090	82996	75761
PA_d7_A_R1	d7	Supply	Microcosm 6	1	A	Particle-attached	65841	64032	55857
PA_d7_A_R3	d7	Supply	Microcosm 10	3	A	Particle-attached	57779	56916	50942
PA_d7_A_R2	d7	Supply	Microcosm 9	2	A	Particle-attached	60182	58121	52797
PA_d7_A_R4	d7	Supply	Microcosm 16	4	A	Particle-attached	74930	72471	65260
PA_d7_M_R2	d7	Supply	Microcosm 3	2	M	Particle-attached	79778	78009	70020
PA_d7_M_R4	d7	Supply	Microcosm 15	4	M	Particle-attached	74742	73675	66144
PA_d7_M_R1	d7	Supply	Microcosm 1	1	M	Particle-attached	85963	83986	76304
PA_d7_M_R3	d7	Supply	Microcosm 12	3	M	Particle-attached	48140	46929	42506
FL_d14_C_R1	d14	Control	Microcosm 2	1	C	Free-living	71335	69074	61972
FL_d14_C_R2	d14	Control	Microcosm 7	2	C	Free-living	65437	64108	59394
FL_d14_C_R3	d14	Control	Microcosm 8	3	C	Free-living	69171	65947	59405
FL_d14_C_R4	d14	Control	Microcosm 13	4	C	Free-living	99113	97234	89631
FL_d14_A_R1	d14	Supply	Microcosm 6	1	A	Free-living	58370	54907	51547
FL_d14_A_R3	d14	Supply	Microcosm 10	3	A	Free-living	66853	65403	61771
FL_d14_A_R2	d14	Supply	Microcosm 9	2	A	Free-living	65283	64029	60554
FL_d14_A_R4	d14	Supply	Microcosm 16	4	A	Free-living	65417	62624	57130
FL_d14_M_R2	d14	Supply	Microcosm 3	2	M	Free-living	55931	53510	48979
FL_d14_M_R1	d14	Supply	Microcosm 1	1	M	Free-living	66007	64125	59403
FL_d14_M_R3	d14	Supply	Microcosm 12	3	M	Free-living	71072	68581	64712
FL_d14_M_R4	d14	Supply	Microcosm 15	4	M	Free-living	85589	81640	74142
PA_d14_C_R1	d14	Control	Microcosm 2	1	C	Particle-attached	60420	60360	57561
PA_d14_C_R2	d14	Control	Microcosm 7	2	C	Particle-attached	83361	80801	73237
PA_d14_C_R3	d14	Control	Microcosm 8	3	C	Particle-attached	152000	137832	128148
PA_d14_C_R4	d14	Control	Microcosm 13	4	C	Particle-attached	69962	66117	60144
PA_d14_A_R1	d14	Supply	Microcosm 6	1	A	Particle-attached	67858	66958	59834
PA_d14_A_R2	d14	Supply	Microcosm 9	2	A	Particle-attached	85151	83491	76437
PA_d14_A_R3	d14	Supply	Microcosm 10	3	A	Particle-attached	74168	72454	65979
PA_d14_A_R4	d14	Supply	Microcosm 16	4	A	Particle-attached	97285	93206	85025
PA_d14_M_R2	d14	Supply	Microcosm 3	2	M	Particle-attached	78446	76101	68914
PA_d14_M_R3	d14	Supply	Microcosm 12	3	M	Particle-attached	75747	75144	66605
PA_d14_M_R4	d14	Supply	Microcosm 15	4	M	Particle-attached	88864	86719	77218
PA_d14_M_R1	d14	Supply	Microcosm 1	1	M	Particle-attached	52865	51139	47097
FL_d28_C_R1	d28	Control	Microcosm 2	1	C	Free-living	82442	74253	65977
FL_d28_C_R4	d28	Control	Microcosm 13	4	C	Free-living	79694	64745	56918
FL_d28_C_R2	d28	Control	Microcosm 7	2	C	Free-living	62029	59068	52247
FL_d28_C_R3	d28	Control	Microcosm 8	3	C	Free-living	69810	65570	59396
FL_d28_A_R1	d28	Supply	Microcosm 6	1	A	Free-living	81102	71754	64160
FL_d28_A_R2	d28	Supply	Microcosm 9	2	A	Free-living	59690	58925	55588
FL_d28_A_R3	d28	Supply	Microcosm 10	3	A	Free-living	78477	69680	61335
FL_d28_A_R4	d28	Supply	Microcosm 16	4	A	Free-living	82273	72652	65570
FL_d28_M_R1	d28	Supply	Microcosm 1	1	M	Free-living	84387	75063	68244
FL_d28_M_R2	d28	Supply	Microcosm 3	2	M	Free-living	90046	81166	71872
FL_d28_M_R4	d28	Supply	Microcosm 15	4	M	Free-living	55480	54224	50543
FL_d28_M_R3	d28	Supply	Microcosm 12	3	M	Free-living	63512	61703	57911
PA_d28_C_R2	d28	Control	Microcosm 7	2	C	Particle-attached	65313	63461	59987
PA_d28_C_R3	d28	Control	Microcosm 8	3	C	Particle-attached	64863	63485	57891
PA_d28_C_R4	d28	Control	Microcosm 13	4	C	Particle-attached	80076	79280	70813
PA_d28_C_R1	d28	Control	Microcosm 2	1	C	Particle-attached	56600	55619	52146
PA_d28_A_R2	d28	Supply	Microcosm 9	2	A	Particle-attached	63523	61201	57143
PA_d28_A_R1	d28	Supply	Microcosm 6	1	A	Particle-attached	66018	58458	51046
PA_d28_A_R3	d28	Supply	Microcosm 10	3	A	Particle-attached	77444	74671	66121
PA_d28_A_R4	d28	Supply	Microcosm 16	4	A	Particle-attached	70567	68044	62064
PA_d28_M_R2	d28	Supply	Microcosm 3	2	M	Particle-attached	77126	73500	64466
PA_d28_M_R3	d28	Supply	Microcosm 12	3	M	Particle-attached	66098	66003	62585
PA_d28_M_R4	d28	Supply	Microcosm 15	4	M	Particle-attached	67031	65984	61952
PA_d28_M_R1	d28	Supply	Microcosm 1	1	M	Particle-attached	58674	57644	54660
* A: Aphanizomenon gracile; M: Microcysdis aeruginosa; C: Condrol

## Sheet: Tables S3
Tables S3. Statistical analysis of the ordination of the particle-associated (PA) and the free-Living (FL) microbial communities (see Figure 1)
Permanova results are presented for both the PA and FL communities together, Pairwise analysis are presneted separately for the FL communities (B) and PA communities
A.								B. Pairwise analysis for the Free-living communities
Permanova (n=9999)	Degree of freedom	Sum of squares	R2	F	Pr(>F)	Significance		Time response*OM supply			Degree of freedom	Sums of squares	F model	R2	p-value	adjusted p-value	Significance
Fraction	1	2.795	0.07954	13.5581	0.0001	***		Initial	vs	Control_Early	1	0.136265	0.703784	0.0657509	0.792	1
Derived-OM supply	2	3.932	0.11191	9.5387	0.0001	***		Initial	vs	Control_Late	1	0.85867	3.82605	0.175297	0.001	0.01	*
Time Response	1	4.127	0.11745	20.0213	0.0001	***		Control_Early	vs	Control_Late	1	0.286326	1.16057	0.0881854	0.285	1
Fraction*Derived-OM supply	2	1.399	0.0398	3.3926	0.0001	***		Initial	vs	Cyanobacteria-derived OM_Early	1	1.28845	6.00256	0.285801	0.001	0.01	*
Fraction*Time Response	1	0.351	0.01	1.7046	0.0578	.		Initial	vs	Cyanobacteria-derived OM_Late	1	2.23405	11.738	0.274651	0.001	0.01	*
Derived-OM supply*Time Response	1	1.176	0.03347	5.7049	0.0001	***		Control_Early	vs	Cyanobacteria-derived OM_Early	1	1.707	3.0171	0.151067	0.001	0.01	*
Fraction*Derived-OM supply*Time Response	1	0.333	0.00947	1.6136	0.0804	.		Control_Early	vs	Cyanobacteria-derived OM_Late	1	1.00808	5.22762	0.172942	0.001	0.01	*
Residual	102	21.025	0.59836					Control_Late	vs	Cyanobacteria-derived OM_Early	1	1.49025	5.96926	0.259881	0.001	0.01	*
Total	111	35.137	1					Control_Late	vs	Cyanobacteria-derived OM_Late	1	1.58885	7.57201	0.186631	0.001	0.01	*
Signif. codes: 0 ‘***’ 0.001 ‘**’ 0.01 ‘*’ 0.05 ‘.’ 0.1 ‘ ’ 1								Cyanobacteria-derived OM_Early	vs	Cyanobacteria-derived OM_Late	1	2.37086	11.6513	0.279734	0.001	0.01	*
								Signif. codes: 0 ‘***’ 0.001 ‘**’ 0.01 ‘*’ 0.05 ‘.’ 0.1 ‘ ’ 1
								C. Pairwise analysis for the Particle-associated communities
								Time response*OM supply			Degree of freedom	Sums of squares	F model	R2	p-value	adjusted p-value	Significance
								Initial	vs	Control_Early	1	0.241655	0.975106	0.0814277	0.453	1
								Initial	vs	Control_Late	1	1.51076	7.36382	0.269108	0.001	0.01	*
								Control_Early	vs	Control_Late	1	0.815424	4.50049	0.257163	0.004	0.04	.
								Initial	vs	Cyanobacteria-derived OM_Early	1	1.86874	7.72142	0.325504	0.001	0.01	*
								Initial	vs	Cyanobacteria-derived OM_Late	1	1.37936	6.8342	0.175984	0.001	0.01	*
								Control_Early	vs	Cyanobacteria-derived OM_Early	1	1.02179	4.32854	0.324757	0.0006	0.006	**
								Control_Early	vs	Cyanobacteria-derived OM_Late	1	0.70967	3.76615	0.130923	0.003	0.03	.
								Control_Late	vs	Cyanobacteria-derived OM_Early	1	2.55909	13.1548	0.422239	0.001	0.01	*
								Control_Late	vs	Cyanobacteria-derived OM_Late	1	0.824452	4.60439	0.119271	0.001	0.01	*
								Cyanobacteria-derived OM_Early	vs	Cyanobacteria-derived OM_Late	1	2.49885	12.7991	0.29905	0.001	0.01	*
								Signif. codes: 0 ‘***’ 0.001 ‘**’ 0.01 ‘*’ 0.05 ‘.’ 0.1 ‘ ’ 1

## Sheet: Table S4
Table S4. Statistical analysis (lme models) of the diversity indexes of the particle-associated (PA) and the free-Living (FL) microbial communities
	Free-living communities				Particle-associated communities
	Shannon	Richness	Evenness	Simpson	Shannon	Richness	Evenness	Simpson
	adjusted p-value	adjusted p-value	adjusted p-value	adjusted p-value	adjusted p-value	adjusted p-value	adjusted p-value	adjusted p-value
Initial vs Early_C	1.00	1.00	1.00	1.00	1.00	0.97	1.00	1.00
Initial vs Late_C	1.00	0.44	1.00	1.00	0.0002**	0.80	0.0001***	0.02*
Early_C vs Late_C	1.00	1.00	1.00	1.00	0.0002**	0.05.	0.0002**	0.04*
Initial_Early_A	1.00	0.99	1.00	1.00	1.00	1.00	1.00	1.00
Initial_Early_M	1.00	1.00	1.00	1.00	0.41	1.00	0.53	1.00
Initial_Late_A	0.26	0.003**	0.01**	0.006**	0.22	1.00	0.08	0.30
Initial_Late_M	1.00	0.029*	0.75	1.00	0.41	1.00	0.21	1.00
Early_C vs Early_A	1.00	1.00	1.00	1.00	0.41	0.44	0.54	1.00
Early_C vs Early_M	1.00	1.00	1.00	1.00	0.16	0.17	0.27	1.00
Late_C vs Late_A	1.00	1.00	0.89	0.11	0.44	0.07	0.54	1.00
Late_C vs Late_M	1.00	1.00	1.00	1.00	0.33	0.91	0.27	1.00
Early_A vs Late_A	0.11	1.00	0.01**	0.008*	1.00	0.97	1.00	0.85
Early_M vs Late_M	1.00	0.004**	1.00	1.00	1.00	1.00	1.00	1.00
Early_A vs Early_M	1.00	0.39	1.00	1.00	1.00	1.00	1.00	1.00
Late_A vs Late_M	1.00	1.00	1.00	0.74	1.00	1.00	1.00	1.00
Signif. codes: 0 ‘***’ 0.001 ‘**’ 0.01 ‘*’ 0.05 ‘.’ 0.1 ‘ ’ 1

## Sheet: Table S5
Tables S5. Taxonomic composition of the microbial communities at the class level
Data are presented as relative abundance of the total reads (percentage), A) within the free-living fraction and B) within the particle-associated fraction.
Summary of the statistical analysis (only significant data are presented, p-value<0.1) of the relatives abundances of the taxonomical classes in the FL (C and D) and PA (E and F) microbial communities:
(C and E) according to the derived-OM supply (whaterver the species) and the response-time
(D and F) according to the cyanobacterial species for the derived-OM supply
A. Free-living fraction									C. Free-living fraction; According to the derived-OM supply (whatever the species) and the response-time						D. Free-living fraction; According to the cyanobacterial species for the derived-OM supply
Taxonomical class	Initial	Early_Control	Late_Control	Early_A	Late_A	Early_M	Late_M		Conditions	Taxonomical class	Comparison	Adjusted p-value	Significance		Taxonomical class	Comparison	Adjusted p-value	Significance
Alphaproteobacteria	26.6805	31.4625	33.1682	37.6604	23.6964	20.7111	19.6392		With cyanobacterial-derived OM	Alphaproteobacteria	Late_Control vs Late_OM supply	0.0619125			Bacilli	Early_M vs Initial	0	***
Gammaproteobacteria	54.1807	52.174	52.798	41.6982	69.3743	37.0114	53.5204			Bacilli	Late_Control vs Early_OM supply	0.0035478	*			Early_M vs Early_C	6.95317e-11	***
Bacteroidia	17.9223	15.7761	12.9371	19.6681	4.70092	19.4047	13.5428				Initial vs Early_OM supply	0.00486288	*			Early_M vs Late_C	0	***
Actinobacteria	0.829353	0.141553	0.0478857	0.244716	1.65488	0.115431	1.93959				Early_control vs Early_OM supply	0.0773379				Early_M vs Early_A	1.11802e-11	***
Bacilli	0.00806764	0.0117961	0.207505	0.608083	0.101577	22.6979	10.8562			Bacteroidia	Early_OM supply vs Late_OM supply	0.0390388	.			Early_M vs Late_A	0	***
Babeliae	0.00242029	0	0.113063	0	0.116719	0	0.367082				Initial vs Late_OM supply	0.094803				Early_M vs Late_M	5.27108e-07	***
Kapabacteria	0.376759	0.434095	0.728262	0.120504	0.355203	0.0594645	0.134821			Gammaproteobacteria	Early_OM supply vs Late_OM supply	0.0116837	.			Late_M vs Initial	6.10457e-08	***
									Signif. codes: 0 ‘***’ 0.001 ‘**’ 0.01 ‘*’ 0.05 ‘.’ 0.1 ‘ ’ 1							Late_M vs Early_C	0.000180732	***
																Late_M vs Late_C	2.38932e-08	***
																Late_M vs Early_A	6.96629e-05	***
																Late_M vs Late_A	1.00249e-08	***
															Bacteroidia	Late_A vs Initial	0.0152657	.
																Late_A vs Early_M	0.0428417	.
																Late_A vs Early_A	0.0662684	*
															Gammaproteobacteria	Late_A vs Early_M	0.0174994	.
																Late_A vs Early_A	0.0387016	.
															Signif. codes: 0 ‘***’ 0.001 ‘**’ 0.01 ‘*’ 0.05 ‘.’ 0.1 ‘ ’ 1
B. Particle associated fraction									E. Particle associated fraction; According to the derived-OM supply (whatever the species) and the response-time						F. Particle associated fraction; According to the cyanobacterial species for the derived-OM supply
Taxonomical class	Initial	Early_Control	Late_Control	Early_A	Late_A	Early_M	Late_M		Conditions	Taxonomical class	Comparison	Adjusted p-value	Significance		Class	Comparison	adjusted p-value	Significance
Alphaproteobacteria	34.618	29.7925	13.4902	46.8115	19.5607	20.3266	19.6908		Without cyanobacterial-derived OM	Actinobacteria	Initial vs Late_Control	0.0182224	.		Alphaproteobacteria	Initial vs Late_Control	0.0625758
Gammaproteobacteria	50.0563	50.0784	82.4644	47.6997	73.43	35.5917	58.6026			Alphaproteobacteria	Initial vs Late_Control	0.0490397	.			Early_A vs Late_Control	0.00176108	*
Bacteroidia	12.3348	17.861	1.7172	3.04593	2.24859	3.96748	1.78046			Bacteroidia	Initial vs Late_Control	0.0448802	.			Early_A vs Late_A	0.00967689	*
Actinobacteria	2.39352	1.94837	0.328209	0.192528	1.45352	0.090736	1.26443			Bacteroidia	Early_Control vs Late_Control	0.0897951				Early_A vs Late_M	0.014433	.
Bacilli	0.502533	0.132706	1.37777	2.17411	2.1497	40.0128	17.778			Gammaproteobacteria	Initial vs Late_Control	0.000115311	***		Bacilli	Early_M vs Initial	2.03041e-10	***
Polyangia	0.0137791	0.063337	0.0578499	0.0127141	0.312305	0.00355828	0.196524			Gammaproteobacteria	Early_Control vs Late_Control	0.00641206	*			Early_M vs Early_Control	1.94896e-07	***
Babeliae	0.0810537	0.123658	0.564331	0.0635705	0.845175	0.00711655	0.687217		With cyanobacterial-derived OM	Actinobacteria	Initial vs Early_OM_supply	0.0183013	.			Early_M vs Early_A	1.0437e-07	***
										Bacilli	Initial vs Early_OM_supply	0.00435652	*			Early_M vs Late_Control	2.01278e-10	***
										Polyangia	Initial vs Early_OM_supply	0.0180643	.			Early_M vs Late_A	3.20849e-10	***
										Bacteroidia	Initial vs Late_OM_supply	0.0185461	.			Early_M vs Late_M	6.59586e-05	***
										Bacilli	Early_Control vs Early_OM_supply	0.0768103				Late_M vs Initial	0.000100904	***
										Bacteroidia	Early_Control vs Late_OM_supply	0.0705459				Late_M vs Early_Control	0.0182013	.
										Alphaproteobacteria	Late_Control vs Early_OM_supply	0.0259571	.			Late_M vs Early_A	0.0210886	.
										Bacilli	Late_Control vs Early_OM_supply	0.00477679	*			Late_M vs Late_Control	0.000121587	***
										Gammaproteobacteria	Late_Control vs Early_OM_supply	0.000105412	***			Late_M vs Late_A	0.000227716	**
										Gammaproteobacteria	Late_Control vs Late_OM_supply	0.018919	.		Bacteroidia	Initial vs Late_M	0.091282
										Polyangia	Late_Control vs Late_OM_supply	0.0638075				Initial vs Late_Control	0.0923613
										Polyangia	Early_OM_supply vs Late_OM_supply	0.0305083	.		Gammaproteobacteria	Initial vs Late_Control	0.000225236	***
										Gammaproteobacteria	Early_OM_supply vs Late_OM_supply	0.0735729				Early_M vs Late_Control	0.00110217	*
										Alphaproteobacteria	Early_OM_supply vs Late_OM_supply	0.0853318				Early_Control vs Late_Control	0.011835	.
									Signif. codes: 0 ‘***’ 0.001 ‘**’ 0.01 ‘*’ 0.05 ‘.’ 0.1 ‘ ’ 1							Late_Control vs Late_M	0.0163687	.
																Late_Control vs Early_A	0.0240493	.
																Initial vs Late_A	0.0802245
																Late_A-Early_M	0.0742951
															Polyangia	Initial vs Late_A	0.0199238	.
																Late_Control vs Late_A	0.0621733
															Signif. codes: 0 ‘***’ 0.001 ‘**’ 0.01 ‘*’ 0.05 ‘.’ 0.1 ‘ ’ 1

## Sheet: Table S6
Table S6. Summary of the 45 ASVs (contributing to up to 70% of the cumulative explained dissimilarity (p-value <0.01) between the cyanobacterial-derived OM conditions and the time-responses within the PA fractions, SIMPER analysis).
A differential analysis (DESeq) was performed in order to describe three spatial patterns (-2 < LogFold change (LFC) > 2, with an adjusted p-value < 0.001).
						Relative abundances							Differential analysis
													Early_C vs Early_M		Early_C vs Early_A		Early_M vs Early_A		Late_M vs Late_A		Late_C vs Late_A		Late_C vs Late_M
Phylum	Class	Order	Family	Genus	ASV	Initial	Early_C	Late_C	Early_A	Late_A	Early_M	Late_M	log2FC	adjusted p-value	log2FC	adjusted p-value	log2FC	adjusted p-value	log2FC	adjusted p-value	log2FC	adjusted p-value	log2FC	adjusted p-value
Proteobacteria	Alphaproteobacteria	Sphingomonadales	Sphingomonadaceae	Sphingomonas	ASV_10	0.00324215	0.00603209	0.0513565	24.8579	0.979206	0.0106748	0.0296641	10.1326	1.32944e-29	10.1326	1.32944e-29	10.9712	3.60854e-56	4.99414	3.56923e-09	3.23984	0.000100635	-1.7543	0.0546112
Proteobacteria	Alphaproteobacteria	Azospirillales	Azospirillaceae	Azospirillum	ASV_100	0.00162107	0	0.0118061	0	0.00780762	1.48024	0.111858	-0.978867	0.428159	-0.978867	0.428159	-7.26774	5.00721e-18	-2.28257	0.000154625	-0.630294	0.392611	1.65228	0.00950763
Proteobacteria	Alphaproteobacteria	Caulobacterales	Caulobacteraceae	Brevundimonas	ASV_103	0.022695	0.0392086	0.00118061	1.5493	0.0240735	0.514171	0.022248	4.61344	9.49569e-15	4.61344	9.49569e-15	1.95508	6.28431e-07	0.576176	0.274524	1.1957	0.0539187	0.619524	0.383001
Proteobacteria	Alphaproteobacteria	Sphingomonadales	Sphingomonadaceae	Sphingopyxis	ASV_106	0	0.00603209	0.00531274	1.38584	0.595982	0.00355828	0.0284281	5.98509	6.94538e-11	5.98509	6.94538e-11	7.48942	9.03616e-21	4.01832	2.06425e-07	4.77166	1.07636e-08	0.753345	0.425596
Bacteroidota	Bacteroidia	Chitinophagales	37-13	unknown genus	ASV_109	0.370415	1.88804	0.0513565	0.0145304	0.021471	0.136994	0.381307	-7.82191	NA	-7.82191	NA	-2.06406	NA	-3.28774	4.03815e-05	-2.06803	0.0141671	1.21971	0.157031
Proteobacteria	Alphaproteobacteria	Rhizobiales	Xanthobacteraceae	Multi-affiliation	ASV_11	3.6612	2.48522	1.69063	0.0490401	0.117114	0.451901	0.178602	-5.088	0.00138055	-5.088	0.00138055	-2.71857	0.0806293	-0.487908	0.653309	-4.78678	2.6611e-06	-4.29887	5.21489e-05
Proteobacteria	Alphaproteobacteria	Caulobacterales	Caulobacteraceae	Brevundimonas	ASV_116	0.49767	0.567017	0.197162	0.0290608	0.0826306	0.108527	0.628507	-5.68923	NA	-5.68923	NA	-1.25048	NA	-2.31591	0.00644288	-1.80999	0.0353413	0.505925	0.586624
Bacteroidota	Bacteroidia	Flavobacteriales	Flavobacteriaceae	Flavobacterium	ASV_119	0.632219	0.557968	0.100942	0.0672031	0.0566052	0.151227	0.0704521	-4.32025	0.0013746	-4.32025	0.0013746	-0.624545	0.705212	-0.337955	0.59769	-1.49684	0.0125634	-1.15888	0.0559451
Bacteroidota	Bacteroidia	Flavobacteriales	Flavobacteriaceae	Flavobacterium	ASV_12	7.11408	0.763059	0.0306959	0.0835498	0.0461951	0.012454	0.00741601	-4.3077	8.24428e-05	-4.3077	8.24428e-05	2.68014	0.0199635	-0.543398	0.510102	-2.90936	5.85753e-05	-2.36596	0.000563441
Proteobacteria	Gammaproteobacteria	Burkholderiales	Comamonadaceae	Multi-affiliation	ASV_121	0.169402	0.310653	0.761493	0.0599379	0.610946	0.012454	0.148938	-3.96788	0.00138055	-3.96788	0.00138055	2.18958	0.0925659	2.18109	0.0152353	-0.782212	0.397778	-2.9633	0.00102352
Proteobacteria	Gammaproteobacteria	Burkholderiales	Oxalobacteraceae	Massilia	ASV_122	0	0	0.00354183	3.42554	0.0227722	0.0338036	0.002472	7.88343	2.54728e-15	7.88343	2.54728e-15	6.82564	1.56664e-32	1.83608	0.00159605	0.724971	0.245882	-1.1111	0.115351
Proteobacteria	Alphaproteobacteria	Rhizobiales	Hyphomicrobiaceae	Hyphomicrobium	ASV_125	0	0	0.00177091	0	0.924552	0.0266871	0.175512	-1.09053	0.428159	-1.09053	0.428159	-1.81683	0.101688	-0.495527	0.510102	2.61566	0.00117553	3.11119	0.000147255
Proteobacteria	Alphaproteobacteria	Rhodobacterales	Rhodobacteraceae	Tabrizicola	ASV_13	0.549544	5.08807	0.100352	0.0381423	0.111909	0.418097	0.122364	-7.90874	2.10296e-09	-7.90874	2.10296e-09	-2.4791	0.0587021	0.041393	0.953937	-0.706237	0.392611	-0.74763	0.398136
Bacteroidota	Bacteroidia	Chitinophagales	Saprospiraceae	unknown genus	ASV_130	0.78541	1.57136	0.0277443	0.0454075	0.00520508	0.101411	0.0469681	-5.16952	1.20438e-05	-5.16952	1.20438e-05	-0.522858	0.710558	-1.74749	0.0155106	-2.36186	0.00117553	-0.614366	0.402656
Bacteroidota	Bacteroidia	Sphingobacteriales	Multi-affiliation	Multi-affiliation	ASV_137	0.697062	1.52913	0.0631626	0.0072652	0	0.120981	0.0605641	-7.98281	1.29728e-08	-7.98281	1.29728e-08	-2.6926	0.0585483	-2.49432	0.00102546	-3.95021	1.28758e-07	-1.45588	0.0312278
Proteobacteria	Alphaproteobacteria	Rhizobiales	Rhizobiaceae	Allorhizobium-Neorhizobium-Pararhizobium-Rhizobium	ASV_153	0	0	0.00118061	0	0.00325318	1.59055	0.114948	-1.00033	0.428159	-1.00033	0.428159	-7.38931	1.1895e-17	-2.81537	1.30435e-05	-0.300089	0.703484	2.51528	0.000335772
Proteobacteria	Alphaproteobacteria	Rhizobiales	Devosiaceae	Devosia	ASV_154	0.0462006	0.063337	0.0295152	0	0.178274	0.00533741	0.315181	-4.86545	0.000383259	-4.86545	0.000383259	-0.394951	0.786521	-0.858224	0.362327	1.20806	0.223802	2.06628	0.0312278
Proteobacteria	Alphaproteobacteria	Caulobacterales	Caulobacteraceae	Brevundimonas	ASV_17	0.166971	0.00904814	0.0182994	0.0127141	0.0195191	10.5183	0.134106	-0.776356	0.452265	-0.776356	0.452265	-8.69428	1.73672e-28	-1.58353	0.00884844	-0.284857	0.691304	1.29867	0.0459769
Proteobacteria	Gammaproteobacteria	Burkholderiales	Oxalobacteraceae	Massilia	ASV_173	0	0	0	0	0	1.65104	0.00988802	-1.03214	0.428159	-1.03214	0.428159	-7.46032	1.2066e-16	-0.827836	0.187775	-0.622136	0.392611	0.2057	0.741411
Bacteroidota	Bacteroidia	Sphingobacteriales	Sphingobacteriaceae	Pedobacter	ASV_19	0.327457	1.315	0.00472244	0.0108978	0.0260254	0.051595	0.00741601	-6.91612	8.39335e-10	-6.91612	8.39335e-10	-1.38917	0.241875	0.10487	0.86483	-0.672437	0.309373	-0.777306	0.234005
Proteobacteria	Gammaproteobacteria	Burkholderiales	Rhodocyclaceae	Methyloversatilis	ASV_197	0.3769	0.147786	0.00944488	0.0926313	0.549787	0.0266871	0.0327541	-2.16565	0.145405	-2.16565	0.145405	1.91612	0.176954	4.01848	8.26596e-07	4.50323	1.28758e-07	0.484746	0.617201
Proteobacteria	Gammaproteobacteria	Salinisphaerales	Solimonadaceae	Nevskia	ASV_2	2.72665	1.57739	35.472	0.0672031	10.6457	0.0551533	3.60789	-5.62548	4.1912e-09	-5.62548	4.1912e-09	0.787471	0.47581	1.5211	0.0156208	-2.60277	3.29285e-05	-4.12387	6.52158e-11
Proteobacteria	Gammaproteobacteria	Burkholderiales	Oxalobacteraceae	Massilia	ASV_21	0.0575481	0	0.00944488	21.4251	0.129476	0.186809	0.011742	10.5538	6.20978e-28	10.5538	6.20978e-28	7.20329	1.07081e-56	2.90798	6.88042e-07	2.2366	0.000211014	-0.671381	0.383001
Proteobacteria	Gammaproteobacteria	Pseudomonadales	Pseudomonadaceae	Pseudomonas	ASV_33	0.0154002	0.0542888	0.00708366	5.77038	0.77881	0.2473	0.0809581	6.04492	7.81432e-24	6.04492	7.81432e-24	4.93024	1.73672e-28	3.26294	1.64287e-06	4.859	1.5359e-10	1.59606	0.0497091
Proteobacteria	Gammaproteobacteria	Xanthomonadales	Xanthomonadaceae	Stenotrophomonas	ASV_34	0.359068	0.00904814	0.0224316	0.0036326	0.0325318	12.4006	0.628507	-1.53582	0.165246	-1.53582	0.165246	-9.80978	3.93354e-35	-3.27837	2.99822e-06	0.0994197	0.887387	3.37779	6.35277e-06
Proteobacteria	Gammaproteobacteria	Pseudomonadales	Moraxellaceae	Acinetobacter	ASV_36	0.0778116	0.0120642	0.115109	0.0054489	0.062461	4.57416	0.12978	-1.39476	0.194415	-1.39476	0.194415	-8.18136	8.71548e-27	-0.578284	0.385334	-1.28729	0.0453646	-0.709004	0.329335
Firmicutes	Bacilli	Bacillales	Bacillaceae	Bacillus	ASV_40	0.000810537	0.0150802	0.141673	0.0018163	0.275869	0.798833	2.66544	-1.89774	0.0774465	-1.89774	0.0774465	-6.09077	1.79872e-14	-2.43512	0.0206964	1.14629	0.325067	3.58142	0.000906895
Proteobacteria	Gammaproteobacteria	Burkholderiales	Comamonadaceae	Acidovorax	ASV_42	0.0235056	0.0120642	0.00413213	6.842	0.744326	0.00533741	0.019776	7.81007	3.72788e-28	7.81007	3.72788e-28	9.52911	3.12921e-47	4.99042	3.56923e-09	5.25425	5.01342e-09	0.263834	0.77535
Proteobacteria	Alphaproteobacteria	Sphingomonadales	Sphingomonadaceae	Porphyrobacter	ASV_46	0	0	0.00177091	4.00494	0.270664	0.00711655	0.002472	8.1407	5.47904e-16	8.1407	5.47904e-16	8.59464	5.23818e-33	4.89214	3.09825e-09	4.05641	4.48542e-07	-0.835725	0.402656
Firmicutes	Bacilli	Exiguobacterales	Exiguobacteraceae	Exiguobacterium	ASV_5	0.359878	0.0331765	0.120422	2.16866	0.509447	34.0545	3.5807	5.15863	1.48671e-20	5.15863	1.48671e-20	-3.59427	1.73672e-28	-2.23533	0.00309144	1.67678	0.0316544	3.91211	4.30683e-07
Proteobacteria	Alphaproteobacteria	Caulobacterales	Caulobacteraceae	Brevundimonas	ASV_51	0	0.0120642	0.040731	3.08771	0.384525	0.00355828	0.0685981	6.58429	5.38959e-20	6.58429	5.38959e-20	8.59622	1.57886e-33	2.2602	0.0118986	2.0369	0.0255954	-0.223297	0.788966
Bacteroidota	Bacteroidia	Sphingobacteriales	Sphingobacteriaceae	Pedobacter	ASV_54	0.00810537	0.0271444	0.0106255	0	0.00715699	2.46766	0.0401701	-2.66491	0.0226043	-2.66491	0.0226043	-7.98548	4.14018e-17	-1.17959	0.0363801	-0.744505	0.270195	0.435088	0.470093
Proteobacteria	Gammaproteobacteria	Xanthomonadales	Xanthomonadaceae	Stenotrophomonas	ASV_55	0.192908	0.407166	0.0147576	0	0.0240735	4.76809	0.221244	-6.02643	8.09165e-10	-6.02643	8.09165e-10	-9.01308	1.33476e-22	-2.13105	0.000529855	0.189031	0.777407	2.32008	0.000414079
Proteobacteria	Alphaproteobacteria	Rhizobiales	Rhizobiaceae	Allorhizobium-Neorhizobium-Pararhizobium-Rhizobium	ASV_56	0.0186424	0.0150802	0.00413213	5.18009	0.324667	0.245521	0.00865202	7.08477	1.83842e-29	7.08477	1.83842e-29	4.79472	7.34335e-46	2.94798	1.43662e-06	2.34999	0.000228555	-0.597995	0.432441
Proteobacteria	Gammaproteobacteria	Burkholderiales	Rhodocyclaceae	Methyloversatilis	ASV_57	0.282877	0.494631	0.0466341	1.91983	4.3033	0	0.00927002	0.515397	NA	0.515397	NA	8.43309	NA	4.83848	2.78601e-08	1.99276	0.0202148	-2.84571	0.00179888
Firmicutes	Bacilli	Bacillales	Bacillaceae	Bacillus	ASV_6	0.141844	0.0844493	1.11568	0.0036326	1.36438	5.1595	11.5319	-3.44128	0.000221049	-3.44128	0.000221049	-8.5467	4.05392e-26	-2.25909	0.0732809	0.594614	0.67816	2.85371	0.0312278
Proteobacteria	Gammaproteobacteria	Pseudomonadales	Pseudomonadaceae	Pseudomonas	ASV_62	0.098075	0	0.00177091	0	0.00260254	7.26956	0.103206	-1.0041	0.428159	-1.0041	0.428159	-9.56769	2.69506e-28	-2.89617	1.84054e-06	-0.517158	0.509056	2.37901	0.000234531
Proteobacteria	Gammaproteobacteria	Salinisphaerales	Solimonadaceae	unknown genus	ASV_70	0.00486322	0	0.0123964	0	0.162008	0	1.34786	-1.14435	0.428159	-1.14435	0.428159	0.438095	0.766374	-2.9403	0.00309144	2.70141	0.0111091	5.64171	6.16614e-08
Bacteroidota	Bacteroidia	Chitinophagales	Chitinophagaceae	Terrimonas	ASV_76	0	0	0.00590305	2.11962	0.473012	0.00177914	0.011742	7.18439	1.2366e-12	7.18439	1.2366e-12	8.34544	7.50325e-24	4.80864	4.22461e-09	4.43213	1.28758e-07	-0.376508	0.711922
Actinobacteriota	Actinobacteria	Corynebacteriales	Mycobacteriaceae	Mycobacterium	ASV_83	0.795947	0.0814332	0.0590305	0.103529	0.497085	0.0622698	0.195288	-0.968427	0.513219	-0.968427	0.513219	0.836363	0.649646	1.21628	0.187775	2.21803	0.0145734	1.00175	0.330924
Proteobacteria	Gammaproteobacteria	Burkholderiales	Oxalobacteraceae	Massilia	ASV_84	0.00729483	0	0.00472244	3.19305	0.0286279	1.73288	0.013596	7.82779	4.25222e-16	7.82779	4.25222e-16	1.29113	0.00363072	1.11964	0.0323892	0.908279	0.134148	-0.21136	0.741411
Bacteroidota	Bacteroidia	Sphingobacteriales	env.OPS 17	unknown genus	ASV_87	1.00344	7.39836	0.0395504	0.305138	0	0	0	-6.37569	NA	-6.37569	NA	5.80808	NA	0.354709	0.625932	-0.626609	0.392611	-0.981318	0.191765
Proteobacteria	Gammaproteobacteria	Burkholderiales	Comamonadaceae	Multi-affiliation	ASV_89	1.08126	2.62396	0.112748	0.0472238	0.0598584	0.0836195	0.0797221	-6.87573	NA	-6.87573	NA	-0.223781	NA	-0.21477	0.759256	-1.69562	0.0125634	-1.48085	0.0324245
Proteobacteria	Gammaproteobacteria	Burkholderiales	Methylophilaceae	Methylotenera	ASV_9	0.130496	0.108578	2.36535	0.0108978	0.0188684	0.0177914	0.0389341	-3.55544	0.000726953	-3.55544	0.000726953	0.0824746	0.934528	-1.16415	0.204422	-4.49972	1.28758e-07	-3.33557	0.000119315
Proteobacteria	Alphaproteobacteria	Sphingomonadales	Sphingomonadaceae	Blastomonas	ASV_94	0.00162107	0.0271444	0.000590305	1.57655	0.0540027	0.170797	0.026574	4.89977	9.13962e-18	4.89977	9.13962e-18	3.56458	1.40918e-24	-0.702421	0.210586	0.255901	0.703484	0.958322	0.157031

## Sheet: Table S7
Tables S7. Statistical analyses (lme models) of chemical parameters; the inorganic (A) and organic nutrients (B) , OM concentration and quality (C).
A.							B.							C.
Parameters		Comparison		Adjusted p-value	Significance		Parameters		Comparison		Adjusted p-value	Significance		Parameters		Comparison		Adjusted p-value	Significance
Inorganic nutrients concentrations	NO3+NO2	d2	C vs M	1.3e-13	***		OM concentrations	DOC	d2	C vs M	1.00	n.s.		OM quality	PUFA:MUFA	d2	C vs M	< 2.2e-16	***
			C vs A	< 2.2e-16	***					C vs A	0.13	n.s.					C vs A	2.4e-07	***
			A vs M	2.5e-15	***					A vs M	1.00	n.s.					A vs M	1.9e-14	***
		d7	C vs M	< 2.2e-16	***				d7	C vs M	1.00	n.s.				d7	C vs M	0.97	n.s.
			C vs A	< 2.2e-16	***					C vs A	1.00	n.s.					C vs A	1.00	n.s.
			A vs M	< 2.2e-16	***					A vs M	1.00	n.s.					A vs M	1.00	n.s.
		d14	C vs M	5.7e-09	***				d14	C vs M	1.00	n.s.				d14	C vs M	1.00	n.s.
			C vs A	2.8e-15	***					C vs A	1.00	n.s.					C vs A	1.00	n.s.
			A vs M	1.1e-10	***					A vs M	1.00	n.s.					A vs M	1.00	n.s.
		d28	C vs M	0.0009	***				d28	C vs M	1.00	n.s.				d28	C vs M	0.02	*
			C vs A	9.3e-08	***					C vs A	0.38	n.s.					C vs A	0.79	n.s.
			A vs M	2.8e-05	***					A vs M	1.00	n.s.					A vs M	1.00	n.s.
	PO4	d2	C vs M	3.1e-11	***			DON	d2	C vs M	1.00	n.s.			1/Sr	d2	C vs M	1.00	n.s.
			C vs A	< 2.2e-16	***					C vs A	0.87	n.s.					C vs A	1.00	n.s.
			A vs M	2.2e-09	***					A vs M	1.00	n.s.					A vs M	1.00	n.s.
		d7	C vs M	4.0e-12	***				d7	C vs M	0.88	n.s.				d7	C vs M	0.29	n.s.
			C vs A	< 2.2e-16	***					C vs A	0.0003	***					C vs A	0.0003	***
			A vs M	5.6e-14	***					A vs M	1.00	n.s.					A vs M	0.61	n.s.
		d14	C vs M	6.0e_09	***				d14	C vs M	1.00	n.s.				d14	C vs M	1.00	n.s.
			C vs A	1.0e-14	***					C vs A	1.00	n.s.					C vs A	0.004	**
			A vs M	3.8e-07	***					A vs M	1.00	n.s.					A vs M	0.13	n.s.
		d28	C vs M	0.002	**				d28	C vs M	0.88	n.s.				d28	C vs M	0.39	n.s.
			C vs A	0.002	**					C vs A	1.00	n.s.					C vs A	6.4e-07	***
			A vs M	1.0	n.s.					A vs M	1.00	n.s.					A vs M	0.002	**
	NH4	d2	C vs M	1.9e-14	***			DOP	d2	C vs M	0.66	n.s.			DI	d2	C vs M	7.1e-06	***
			C vs A	4.1e-05	***					C vs A	1.00	n.s.					C vs A	0.03	*
			A vs M	1.1e-05	***					A vs M	0.56	n.s.					A vs M	0.03	*
		d7	C vs M	0.78	n.s.				d7	C vs M	0.005	**				d7	C vs M	0.03	*
			C vs A	1.00	n.s.					C vs A	1.00	n.s.					C vs A	9.1e-11	***
			A vs M	1.00	n.s.					A vs M	1.00	n.s.					A vs M	6.3e-07	***
		d14	C vs M	1.00	n.s.				d14	C vs M	0.87	n.s.				d14	C vs M	0.05	.
			C vs A	1.00	n.s.					C vs A	1.00	n.s.					C vs A	4.6e_07	***
			A vs M	1.00	n.s.					A vs M	0.83	n.s.					A vs M	0.01	*
		d28	C vs M	1.00	n.s.				d28	C vs M	1.00	n.s.				d28	C vs M	0.01	*
			C vs A	1.00	n.s.					C vs A	1.00	n.s.					C vs A	5.2e-09	***
			A vs M	1.00	n.s.					A vs M	1.00	n.s.					A vs M	0.0005	***

## Sheet: Table S8
Table S8. Summary table of the ordiR2Step anova analysis (see Figure S10)
Environmental variables	adjusted R2	Df	AIC	F	Pr(>F)	Significance
NH4	0.096866	1	-74.048	12.9054	0.002	**
TDP	0.17053	1	-82.6	10.7689	0.002	**
FLUO_DOC	0.200593	1	-85.767	5.0991	0.002	**
DOC	0.217203	1	-87.161	3.2917	0.002	**
Aromaticity	0.229392	1	-87.97	2.6925	0.004	**
TDN	0.236262	1	-88.035	1.9535	0.032	*
Polarity	0.242404	1	-88.011	1.8512	0.048	*
DOP	0.248093	1	-87.937	1.7868	0.038	*
PO4	0.253406	1	-87.824	1.733	0.044	*
All variables	0.260326
